# Supplementary material for: Sequence similarity of SARS-CoV-2 and humans: Implications for SARS-CoV-2 detection
Source: Front Genet. 2022 Jul 22;13:946359. doi: 10.3389/fgene.2022.946359 (PMC9355506; doi:10.3389/fgene.2022.946359)
Supplement: Supplementary file 2 [file Table1.XLSX]

## Sheet: Genomes information
Table S1 SARS-CoV-2 genome information
Organism Name	Organism Groups	Assembly	Level	Size(Mb)	GC%	Accession/Replicons	Host	CDS	Release Date	GenBank FTP
Severe acute respiratory syndrome coronavirus 2	Viruses;Other;Coronaviridae	GCA_009858895.3	Complete	0.029903	38	NC_045512.2/MN908947.3	human,vertebrates	12	2020-01-12	ftp://ftp.ncbi.nlm.nih.gov/genomes/all/GCA/009/858/895/GCA_009858895.3_ASM985889v3
Severe acute respiratory syndrome coronavirus 2	Viruses;Other;Coronaviridae	GCA_009937885.1	Complete	0.029838	38	MN938384.1	human,vertebrates	9	2020-01-24	ftp://ftp.ncbi.nlm.nih.gov/genomes/all/GCA/009/937/885/GCA_009937885.1_ASM993788v1
Severe acute respiratory syndrome coronavirus 2	Viruses;Other;Coronaviridae	GCA_009937895.1	Complete	0.029891	38	MN975262.1	human,vertebrates	10	2020-01-24	ftp://ftp.ncbi.nlm.nih.gov/genomes/all/GCA/009/937/895/GCA_009937895.1_ASM993789v1
Severe acute respiratory syndrome coronavirus 2	Viruses;Other;Coronaviridae	GCA_009937905.1	Complete	0.029882	38	MN985325.1	human,vertebrates	10	2020-01-24	ftp://ftp.ncbi.nlm.nih.gov/genomes/all/GCA/009/937/905/GCA_009937905.1_ASM993790v1
Severe acute respiratory syndrome coronavirus 2	Viruses;Other;Coronaviridae	GCA_009937915.1	Complete	0.029882	38	MN988713.1	human,vertebrates	10	2020-01-25	ftp://ftp.ncbi.nlm.nih.gov/genomes/all/GCA/009/937/915/GCA_009937915.1_ASM993791v1
Severe acute respiratory syndrome coronavirus 2	Viruses;Other;Coronaviridae	GCA_009937925.1	Complete	0.029882	38	MN994467.1	human,vertebrates	10	2020-01-28	ftp://ftp.ncbi.nlm.nih.gov/genomes/all/GCA/009/937/925/GCA_009937925.1_ASM993792v1
Severe acute respiratory syndrome coronavirus 2	Viruses;Other;Coronaviridae	GCA_009937935.1	Complete	0.029883	38	MN994468.1	human,vertebrates	10	2020-01-28	ftp://ftp.ncbi.nlm.nih.gov/genomes/all/GCA/009/937/935/GCA_009937935.1_ASM993793v1
Severe acute respiratory syndrome coronavirus 2	Viruses;Other;Coronaviridae	GCA_009937945.1	Complete	0.029882	38	MN997409.1	human,vertebrates	10	2020-01-28	ftp://ftp.ncbi.nlm.nih.gov/genomes/all/GCA/009/937/945/GCA_009937945.1_ASM993794v1
Severe acute respiratory syndrome coronavirus 2	Viruses;Other;Coronaviridae	GCA_009938055.1	Complete	0.029881	38	MN988668.1	human,vertebrates	5	2020-01-28	ftp://ftp.ncbi.nlm.nih.gov/genomes/all/GCA/009/938/055/GCA_009938055.1_ASM993805v1
Severe acute respiratory syndrome coronavirus 2	Viruses;Other;Coronaviridae	GCA_009938065.1	Complete	0.029881	38	MN988669.1	human,vertebrates	5	2020-01-28	ftp://ftp.ncbi.nlm.nih.gov/genomes/all/GCA/009/938/065/GCA_009938065.1_ASM993806v1
Severe acute respiratory syndrome coronavirus 2	Viruses;Other;Coronaviridae	GCA_009948425.1	Complete	0.029825	38	MN996527.1	human,vertebrates	10	2020-01-29	ftp://ftp.ncbi.nlm.nih.gov/genomes/all/GCA/009/948/425/GCA_009948425.1_ASM994842v1
Severe acute respiratory syndrome coronavirus 2	Viruses;Other;Coronaviridae	GCA_009948465.1	Complete	0.029891	38	MN996528.1	human,vertebrates	10	2020-01-29	ftp://ftp.ncbi.nlm.nih.gov/genomes/all/GCA/009/948/465/GCA_009948465.1_ASM994846v1
Severe acute respiratory syndrome coronavirus 2	Viruses;Other;Coronaviridae	GCA_009948495.1	Complete	0.029852	38	MN996529.1	human,vertebrates	10	2020-01-29	ftp://ftp.ncbi.nlm.nih.gov/genomes/all/GCA/009/948/495/GCA_009948495.1_ASM994849v1
Severe acute respiratory syndrome coronavirus 2	Viruses;Other;Coronaviridae	GCA_009948525.1	Complete	0.029854	38	MN996530.1	human,vertebrates	10	2020-01-29	ftp://ftp.ncbi.nlm.nih.gov/genomes/all/GCA/009/948/525/GCA_009948525.1_ASM994852v1
Severe acute respiratory syndrome coronavirus 2	Viruses;Other;Coronaviridae	GCA_009948555.1	Complete	0.029857	38	MN996531.1	human,vertebrates	10	2020-01-29	ftp://ftp.ncbi.nlm.nih.gov/genomes/all/GCA/009/948/555/GCA_009948555.1_ASM994855v1
Severe acute respiratory syndrome coronavirus 2	Viruses;Other;Coronaviridae	GCA_011536935.1	Complete	0.029893	38	MT007544.1	human,vertebrates	12	2020-01-31	ftp://ftp.ncbi.nlm.nih.gov/genomes/all/GCA/011/536/935/GCA_011536935.1_ASM1153693v1
Severe acute respiratory syndrome coronavirus 2	Viruses;Other;Coronaviridae	GCA_011536975.1	Complete	0.029883	38	MT019533.1	human,vertebrates	10	2020-02-04	ftp://ftp.ncbi.nlm.nih.gov/genomes/all/GCA/011/536/975/GCA_011536975.1_ASM1153697v1
Severe acute respiratory syndrome coronavirus 2	Viruses;Other;Coronaviridae	GCA_011537005.1	Complete	0.029899	38	MT019531.1	human,vertebrates	10	2020-02-04	ftp://ftp.ncbi.nlm.nih.gov/genomes/all/GCA/011/537/005/GCA_011537005.1_ASM1153700v1
Severe acute respiratory syndrome coronavirus 2	Viruses;Other;Coronaviridae	GCA_011537015.1	Complete	0.02989	38	MT019532.1	human,vertebrates	10	2020-02-04	ftp://ftp.ncbi.nlm.nih.gov/genomes/all/GCA/011/537/015/GCA_011537015.1_ASM1153701v1
Severe acute respiratory syndrome coronavirus 2	Viruses;Other;Coronaviridae	GCA_011537065.1	Complete	0.029889	38	MT019530.1	human,vertebrates	10	2020-02-04	ftp://ftp.ncbi.nlm.nih.gov/genomes/all/GCA/011/537/065/GCA_011537065.1_ASM1153706v1
Severe acute respiratory syndrome coronavirus 2	Viruses;Other;Coronaviridae	GCA_011537075.1	Complete	0.029882	38	MT020881.1	human,vertebrates	10	2020-02-05	ftp://ftp.ncbi.nlm.nih.gov/genomes/all/GCA/011/537/075/GCA_011537075.1_ASM1153707v1
Severe acute respiratory syndrome coronavirus 2	Viruses;Other;Coronaviridae	GCA_011537085.1	Complete	0.029882	38	MT020880.1	human,vertebrates	10	2020-02-05	ftp://ftp.ncbi.nlm.nih.gov/genomes/all/GCA/011/537/085/GCA_011537085.1_ASM1153708v1
Severe acute respiratory syndrome coronavirus 2	Viruses;Other;Coronaviridae	GCA_011537135.1	Complete	0.029899	38	MT019529.1	human,vertebrates	10	2020-02-04	ftp://ftp.ncbi.nlm.nih.gov/genomes/all/GCA/011/537/135/GCA_011537135.1_ASM1153713v1
Severe acute respiratory syndrome coronavirus 2	Viruses;Other;Coronaviridae	GCA_011537145.1	Complete	0.029882	38	MT027064.1	human,vertebrates	10	2020-02-07	ftp://ftp.ncbi.nlm.nih.gov/genomes/all/GCA/011/537/145/GCA_011537145.1_ASM1153714v1
Severe acute respiratory syndrome coronavirus 2	Viruses;Other;Coronaviridae	GCA_011537155.1	Complete	0.029879	38	MT039887.1	human,vertebrates	10	2020-02-11	ftp://ftp.ncbi.nlm.nih.gov/genomes/all/GCA/011/537/155/GCA_011537155.1_ASM1153715v1
Severe acute respiratory syndrome coronavirus 2	Viruses;Other;Coronaviridae	GCA_011537225.1	Complete	0.029833	38	MT039873.1	human,vertebrates	10	2020-02-11	ftp://ftp.ncbi.nlm.nih.gov/genomes/all/GCA/011/537/225/GCA_011537225.1_ASM1153722v1
Severe acute respiratory syndrome coronavirus 2	Viruses;Other;Coronaviridae	GCA_011537235.1	Complete	0.029903	38	MT039890.1	human,vertebrates	10	2020-02-11	ftp://ftp.ncbi.nlm.nih.gov/genomes/all/GCA/011/537/235/GCA_011537235.1_ASM1153723v1
Severe acute respiratory syndrome coronavirus 2	Viruses;Other;Coronaviridae	GCA_011537265.1	Complete	0.029882	38	MT039888.1	human,vertebrates	10	2020-02-11	ftp://ftp.ncbi.nlm.nih.gov/genomes/all/GCA/011/537/265/GCA_011537265.1_ASM1153726v1
Severe acute respiratory syndrome coronavirus 2	Viruses;Other;Coronaviridae	GCA_011537295.1	Complete	0.029903	38	MT049951.1	human,vertebrates	12	2020-02-12	ftp://ftp.ncbi.nlm.nih.gov/genomes/all/GCA/011/537/295/GCA_011537295.1_ASM1153729v1
Severe acute respiratory syndrome coronavirus 2	Viruses;Other;Coronaviridae	GCA_011537325.1	Complete	0.029858	38	MT044258.1	human,vertebrates	10	2020-02-12	ftp://ftp.ncbi.nlm.nih.gov/genomes/all/GCA/011/537/325/GCA_011537325.1_ASM1153732v1
Severe acute respiratory syndrome coronavirus 2	Viruses;Other;Coronaviridae	GCA_011537355.1	Complete	0.029882	38	MT044257.1	human,vertebrates	10	2020-02-12	ftp://ftp.ncbi.nlm.nih.gov/genomes/all/GCA/011/537/355/GCA_011537355.1_ASM1153735v1
Severe acute respiratory syndrome coronavirus 2	Viruses;Other;Coronaviridae	GCA_011537365.1	Complete	0.02987	38	MT066176.1	human,vertebrates	10	2020-02-14	ftp://ftp.ncbi.nlm.nih.gov/genomes/all/GCA/011/537/365/GCA_011537365.1_ASM1153736v1
Severe acute respiratory syndrome coronavirus 2	Viruses;Other;Coronaviridae	GCA_011537395.1	Complete	0.02987	38	MT066175.1	human,vertebrates	10	2020-02-14	ftp://ftp.ncbi.nlm.nih.gov/genomes/all/GCA/011/537/395/GCA_011537395.1_ASM1153739v1
Severe acute respiratory syndrome coronavirus 2	Viruses;Other;Coronaviridae	GCA_011537425.1	Complete	0.029811	38	MT072688.1	human,vertebrates	10	2020-02-18	ftp://ftp.ncbi.nlm.nih.gov/genomes/all/GCA/011/537/425/GCA_011537425.1_ASM1153742v1
Severe acute respiratory syndrome coronavirus 2	Viruses;Other;Coronaviridae	GCA_011537455.1	Complete	0.029886	38	MT093571.1	human,vertebrates	10	2020-02-21	ftp://ftp.ncbi.nlm.nih.gov/genomes/all/GCA/011/537/455/GCA_011537455.1_ASM1153745v1
Severe acute respiratory syndrome coronavirus 2	Viruses;Other;Coronaviridae	GCA_011537465.1	Complete	0.02986	38	MT093631.2	human,vertebrates	10	2020-02-21	ftp://ftp.ncbi.nlm.nih.gov/genomes/all/GCA/011/537/465/GCA_011537465.1_ASM1153746v1
Severe acute respiratory syndrome coronavirus 2	Viruses;Other;Coronaviridae	GCA_011537475.1	Complete	0.029882	38	MT106053.1	human,vertebrates	10	2020-02-24	ftp://ftp.ncbi.nlm.nih.gov/genomes/all/GCA/011/537/475/GCA_011537475.1_ASM1153747v1
Severe acute respiratory syndrome coronavirus 2	Viruses;Other;Coronaviridae	GCA_011537505.1	Complete	0.029882	38	MT106054.1	human,vertebrates	10	2020-02-24	ftp://ftp.ncbi.nlm.nih.gov/genomes/all/GCA/011/537/505/GCA_011537505.1_ASM1153750v1
Severe acute respiratory syndrome coronavirus 2	Viruses;Other;Coronaviridae	GCA_011537515.1	Complete	0.029882	38	MT106052.1	human,vertebrates	10	2020-02-24	ftp://ftp.ncbi.nlm.nih.gov/genomes/all/GCA/011/537/515/GCA_011537515.1_ASM1153751v1
Severe acute respiratory syndrome coronavirus 2	Viruses;Other;Coronaviridae	GCA_011537525.1	Complete	0.029882	38	MT118835.1	human,vertebrates	10	2020-02-27	ftp://ftp.ncbi.nlm.nih.gov/genomes/all/GCA/011/537/525/GCA_011537525.1_ASM1153752v1
Severe acute respiratory syndrome coronavirus 2	Viruses;Other;Coronaviridae	GCA_011537555.1	Complete	0.029882	38	MT123291.2	human,vertebrates	10	2020-02-28	ftp://ftp.ncbi.nlm.nih.gov/genomes/all/GCA/011/537/555/GCA_011537555.1_ASM1153755v1
Severe acute respiratory syndrome coronavirus 2	Viruses;Other;Coronaviridae	GCA_011537565.1	Complete	0.029891	38	MT123290.1	human,vertebrates	10	2020-02-28	ftp://ftp.ncbi.nlm.nih.gov/genomes/all/GCA/011/537/565/GCA_011537565.1_ASM1153756v1
Severe acute respiratory syndrome coronavirus 2	Viruses;Other;Coronaviridae	GCA_011537615.1	Complete	0.029923	38	MT123292.2	human,vertebrates	10	2020-02-28	ftp://ftp.ncbi.nlm.nih.gov/genomes/all/GCA/011/537/615/GCA_011537615.1_ASM1153761v1
Severe acute respiratory syndrome coronavirus 2	Viruses;Other;Coronaviridae	GCA_011537625.1	Complete	0.029876	38	MT126808.1	human,vertebrates	10	2020-03-02	ftp://ftp.ncbi.nlm.nih.gov/genomes/all/GCA/011/537/625/GCA_011537625.1_ASM1153762v1
Severe acute respiratory syndrome coronavirus 2	Viruses;Other;Coronaviridae	GCA_011537695.1	Complete	0.029903	38	MT135042.1	human,vertebrates	10	2020-03-04	ftp://ftp.ncbi.nlm.nih.gov/genomes/all/GCA/011/537/695/GCA_011537695.1_ASM1153769v1
Severe acute respiratory syndrome coronavirus 2	Viruses;Other;Coronaviridae	GCA_011537705.1	Complete	0.029903	38	MT135044.1	human,vertebrates	10	2020-03-04	ftp://ftp.ncbi.nlm.nih.gov/genomes/all/GCA/011/537/705/GCA_011537705.1_ASM1153770v1
Severe acute respiratory syndrome coronavirus 2	Viruses;Other;Coronaviridae	GCA_011537715.1	Complete	0.029878	38	MT152824.1	human,vertebrates	10	2020-03-05	ftp://ftp.ncbi.nlm.nih.gov/genomes/all/GCA/011/537/715/GCA_011537715.1_ASM1153771v1
Severe acute respiratory syndrome coronavirus 2	Viruses;Other;Coronaviridae	GCA_011537785.1	Complete	0.029854	38	MT012098.1	human,vertebrates	10	2020-03-06	ftp://ftp.ncbi.nlm.nih.gov/genomes/all/GCA/011/537/785/GCA_011537785.1_ASM1153778v1
Severe acute respiratory syndrome coronavirus 2	Viruses;Other;Coronaviridae	GCA_011537815.1	Complete	0.029851	38	MT050493.1	human,vertebrates	10	2020-03-06	ftp://ftp.ncbi.nlm.nih.gov/genomes/all/GCA/011/537/815/GCA_011537815.1_ASM1153781v1
Severe acute respiratory syndrome coronavirus 2	Viruses;Other;Coronaviridae	GCA_011537825.2	Complete	0.029882	38	MT159722.2	human,vertebrates	10	2020-03-09	ftp://ftp.ncbi.nlm.nih.gov/genomes/all/GCA/011/537/825/GCA_011537825.2_ASM1153782v2
Severe acute respiratory syndrome coronavirus 2	Viruses;Other;Coronaviridae	GCA_011537835.2	Complete	0.029882	38	MT159717.2	human,vertebrates	10	2020-03-09	ftp://ftp.ncbi.nlm.nih.gov/genomes/all/GCA/011/537/835/GCA_011537835.2_ASM1153783v2
Severe acute respiratory syndrome coronavirus 2	Viruses;Other;Coronaviridae	GCA_011537865.2	Complete	0.029882	38	MT159714.2	human,vertebrates	10	2020-03-09	ftp://ftp.ncbi.nlm.nih.gov/genomes/all/GCA/011/537/865/GCA_011537865.2_ASM1153786v2
Severe acute respiratory syndrome coronavirus 2	Viruses;Other;Coronaviridae	GCA_011537895.2	Complete	0.029882	38	MT159706.2	human,vertebrates	10	2020-03-09	ftp://ftp.ncbi.nlm.nih.gov/genomes/all/GCA/011/537/895/GCA_011537895.2_ASM1153789v2
Severe acute respiratory syndrome coronavirus 2	Viruses;Other;Coronaviridae	GCA_011537945.2	Complete	0.029882	38	MT159719.2	human,vertebrates	10	2020-03-09	ftp://ftp.ncbi.nlm.nih.gov/genomes/all/GCA/011/537/945/GCA_011537945.2_ASM1153794v2
Severe acute respiratory syndrome coronavirus 2	Viruses;Other;Coronaviridae	GCA_011537975.2	Complete	0.029882	38	MT159718.2	human,vertebrates	10	2020-03-09	ftp://ftp.ncbi.nlm.nih.gov/genomes/all/GCA/011/537/975/GCA_011537975.2_ASM1153797v2
Severe acute respiratory syndrome coronavirus 2	Viruses;Other;Coronaviridae	GCA_011537985.2	Complete	0.029882	38	MT159713.2	human,vertebrates	10	2020-03-09	ftp://ftp.ncbi.nlm.nih.gov/genomes/all/GCA/011/537/985/GCA_011537985.2_ASM1153798v2
Severe acute respiratory syndrome coronavirus 2	Viruses;Other;Coronaviridae	GCA_011538015.2	Complete	0.029867	38	MT159716.2	human,vertebrates	10	2020-03-09	ftp://ftp.ncbi.nlm.nih.gov/genomes/all/GCA/011/538/015/GCA_011538015.2_ASM1153801v2
Severe acute respiratory syndrome coronavirus 2	Viruses;Other;Coronaviridae	GCA_011538025.2	Complete	0.029882	38	MT159712.2	human,vertebrates	10	2020-03-09	ftp://ftp.ncbi.nlm.nih.gov/genomes/all/GCA/011/538/025/GCA_011538025.2_ASM1153802v2
Severe acute respiratory syndrome coronavirus 2	Viruses;Other;Coronaviridae	GCA_011538055.2	Complete	0.029882	38	MT159708.2	human,vertebrates	10	2020-03-09	ftp://ftp.ncbi.nlm.nih.gov/genomes/all/GCA/011/538/055/GCA_011538055.2_ASM1153805v2
Severe acute respiratory syndrome coronavirus 2	Viruses;Other;Coronaviridae	GCA_011538105.2	Complete	0.029882	38	MT159715.2	human,vertebrates	10	2020-03-09	ftp://ftp.ncbi.nlm.nih.gov/genomes/all/GCA/011/538/105/GCA_011538105.2_ASM1153810v2
Severe acute respiratory syndrome coronavirus 2	Viruses;Other;Coronaviridae	GCA_011544975.2	Complete	0.029882	38	MT159711.2	human,vertebrates	10	2020-03-09	ftp://ftp.ncbi.nlm.nih.gov/genomes/all/GCA/011/544/975/GCA_011544975.2_ASM1154497v2
Severe acute respiratory syndrome coronavirus 2	Viruses;Other;Coronaviridae	GCA_011545025.2	Complete	0.029882	38	MT159709.2	human,vertebrates	10	2020-03-09	ftp://ftp.ncbi.nlm.nih.gov/genomes/all/GCA/011/545/025/GCA_011545025.2_ASM1154502v2
Severe acute respiratory syndrome coronavirus 2	Viruses;Other;Coronaviridae	GCA_011545035.1	Complete	0.029945	37.9	MT121215.1	human,vertebrates	5	2020-03-09	ftp://ftp.ncbi.nlm.nih.gov/genomes/all/GCA/011/545/035/GCA_011545035.1_ASM1154503v1
Severe acute respiratory syndrome coronavirus 2	Viruses;Other;Coronaviridae	GCA_011545065.2	Complete	0.029882	38	MT159705.2	human,vertebrates	10	2020-03-09	ftp://ftp.ncbi.nlm.nih.gov/genomes/all/GCA/011/545/065/GCA_011545065.2_ASM1154506v2
Severe acute respiratory syndrome coronavirus 2	Viruses;Other;Coronaviridae	GCA_011545075.2	Complete	0.029882	38	MT159721.2	human,vertebrates	10	2020-03-09	ftp://ftp.ncbi.nlm.nih.gov/genomes/all/GCA/011/545/075/GCA_011545075.2_ASM1154507v2
Severe acute respiratory syndrome coronavirus 2	Viruses;Other;Coronaviridae	GCA_011545085.2	Complete	0.029882	38	MT159710.2	human,vertebrates	10	2020-03-09	ftp://ftp.ncbi.nlm.nih.gov/genomes/all/GCA/011/545/085/GCA_011545085.2_ASM1154508v2
Severe acute respiratory syndrome coronavirus 2	Viruses;Other;Coronaviridae	GCA_011545095.2	Complete	0.029882	38	MT159720.2	human,vertebrates	10	2020-03-09	ftp://ftp.ncbi.nlm.nih.gov/genomes/all/GCA/011/545/095/GCA_011545095.2_ASM1154509v2
Severe acute respiratory syndrome coronavirus 2	Viruses;Other;Coronaviridae	GCA_011545125.2	Complete	0.029882	38	MT159707.2	human,vertebrates	10	2020-03-09	ftp://ftp.ncbi.nlm.nih.gov/genomes/all/GCA/011/545/125/GCA_011545125.2_ASM1154512v2
Severe acute respiratory syndrome coronavirus 2	Viruses;Other;Coronaviridae	GCA_011545135.1	Complete	0.029867	38	MT066156.1	human,vertebrates	10	2020-03-09	ftp://ftp.ncbi.nlm.nih.gov/genomes/all/GCA/011/545/135/GCA_011545135.1_ASM1154513v1
Severe acute respiratory syndrome coronavirus 2	Viruses;Other;Coronaviridae	GCA_011545165.1	Complete	0.029903	38	MT163718.1	human,vertebrates	12	2020-03-10	ftp://ftp.ncbi.nlm.nih.gov/genomes/all/GCA/011/545/165/GCA_011545165.1_ASM1154516v1
Severe acute respiratory syndrome coronavirus 2	Viruses;Other;Coronaviridae	GCA_011545235.1	Complete	0.029897	38	MT163717.1	human,vertebrates	12	2020-03-10	ftp://ftp.ncbi.nlm.nih.gov/genomes/all/GCA/011/545/235/GCA_011545235.1_ASM1154523v1
Severe acute respiratory syndrome coronavirus 2	Viruses;Other;Coronaviridae	GCA_011545245.1	Complete	0.029903	37.9	MT163716.1	human,vertebrates	12	2020-03-10	ftp://ftp.ncbi.nlm.nih.gov/genomes/all/GCA/011/545/245/GCA_011545245.1_ASM1154524v1
Severe acute respiratory syndrome coronavirus 2	Viruses;Other;Coronaviridae	GCA_011545275.1	Complete	0.029903	38	MT163719.1	human,vertebrates	12	2020-03-10	ftp://ftp.ncbi.nlm.nih.gov/genomes/all/GCA/011/545/275/GCA_011545275.1_ASM1154527v1
Severe acute respiratory syndrome coronavirus 2	Viruses;Other;Coronaviridae	GCA_011545285.2	Complete	0.029882	38	MT184909.2	human,vertebrates	10	2020-03-12	ftp://ftp.ncbi.nlm.nih.gov/genomes/all/GCA/011/545/285/GCA_011545285.2_ASM1154528v2
Severe acute respiratory syndrome coronavirus 2	Viruses;Other;Coronaviridae	GCA_011545295.1	Complete	0.029882	38	MT184913.1	human,vertebrates	10	2020-03-12	ftp://ftp.ncbi.nlm.nih.gov/genomes/all/GCA/011/545/295/GCA_011545295.1_ASM1154529v1
Severe acute respiratory syndrome coronavirus 2	Viruses;Other;Coronaviridae	GCA_011545325.2	Complete	0.029882	38	MT184908.2	human,vertebrates	10	2020-03-12	ftp://ftp.ncbi.nlm.nih.gov/genomes/all/GCA/011/545/325/GCA_011545325.2_ASM1154532v2
Severe acute respiratory syndrome coronavirus 2	Viruses;Other;Coronaviridae	GCA_011545335.2	Complete	0.029882	38	MT184907.2	human,vertebrates	10	2020-03-12	ftp://ftp.ncbi.nlm.nih.gov/genomes/all/GCA/011/545/335/GCA_011545335.2_ASM1154533v2
Severe acute respiratory syndrome coronavirus 2	Viruses;Other;Coronaviridae	GCA_011545345.1	Complete	0.029882	38	MT184912.1	human,vertebrates	10	2020-03-12	ftp://ftp.ncbi.nlm.nih.gov/genomes/all/GCA/011/545/345/GCA_011545345.1_ASM1154534v1
Severe acute respiratory syndrome coronavirus 2	Viruses;Other;Coronaviridae	GCA_011545355.1	Complete	0.029882	38	MT184910.1	human,vertebrates	10	2020-03-12	ftp://ftp.ncbi.nlm.nih.gov/genomes/all/GCA/011/545/355/GCA_011545355.1_ASM1154535v1
Severe acute respiratory syndrome coronavirus 2	Viruses;Other;Coronaviridae	GCA_011545425.1	Complete	0.029882	38	MT184911.1	human,vertebrates	10	2020-03-12	ftp://ftp.ncbi.nlm.nih.gov/genomes/all/GCA/011/545/425/GCA_011545425.1_ASM1154542v1
Severe acute respiratory syndrome coronavirus 2	Viruses;Other;Coronaviridae	GCA_011545455.1	Complete	0.029845	38	MT188340.1	human,vertebrates	10	2020-03-13	ftp://ftp.ncbi.nlm.nih.gov/genomes/all/GCA/011/545/455/GCA_011545455.1_ASM1154545v1
Severe acute respiratory syndrome coronavirus 2	Viruses;Other;Coronaviridae	GCA_011545485.1	Complete	0.029783	38	MT188339.1	human,vertebrates	10	2020-03-13	ftp://ftp.ncbi.nlm.nih.gov/genomes/all/GCA/011/545/485/GCA_011545485.1_ASM1154548v1
Severe acute respiratory syndrome coronavirus 2	Viruses;Other;Coronaviridae	GCA_011545495.1	Complete	0.029835	38	MT188341.1	human,vertebrates	10	2020-03-13	ftp://ftp.ncbi.nlm.nih.gov/genomes/all/GCA/011/545/495/GCA_011545495.1_ASM1154549v1
Severe acute respiratory syndrome coronavirus 2	Viruses;Other;Coronaviridae	GCA_011545505.1	Complete	0.029862	38	MT192759.1	human,vertebrates	10	2020-03-16	ftp://ftp.ncbi.nlm.nih.gov/genomes/all/GCA/011/545/505/GCA_011545505.1_ASM1154550v1
Severe acute respiratory syndrome coronavirus 2	Viruses;Other;Coronaviridae	GCA_011545535.1	Complete	0.029891	38	MT192772.1	human,vertebrates	10	2020-03-16	ftp://ftp.ncbi.nlm.nih.gov/genomes/all/GCA/011/545/535/GCA_011545535.1_ASM1154553v1
Severe acute respiratory syndrome coronavirus 2	Viruses;Other;Coronaviridae	GCA_011545545.1	Complete	0.029829	38	MT192765.1	human,vertebrates	11	2020-03-16	ftp://ftp.ncbi.nlm.nih.gov/genomes/all/GCA/011/545/545/GCA_011545545.1_ASM1154554v1
Severe acute respiratory syndrome coronavirus 2	Viruses;Other;Coronaviridae	GCA_011545555.1	Complete	0.02989	38	MT192773.1	human,vertebrates	10	2020-03-16	ftp://ftp.ncbi.nlm.nih.gov/genomes/all/GCA/011/545/555/GCA_011545555.1_ASM1154555v1
Severe acute respiratory syndrome coronavirus 2	Viruses;Other;Coronaviridae	GCA_011741995.1	Complete	0.029903	38	MT135041.1	human,vertebrates	10	2020-03-04	ftp://ftp.ncbi.nlm.nih.gov/genomes/all/GCA/011/741/995/GCA_011741995.1_ASM1174199v1
Severe acute respiratory syndrome coronavirus 2	Viruses;Other;Coronaviridae	GCA_011742005.2	Complete	0.029871	38	MT123293.2	human,vertebrates	10	2020-02-28	ftp://ftp.ncbi.nlm.nih.gov/genomes/all/GCA/011/742/005/GCA_011742005.2_ASM1174200v2
Severe acute respiratory syndrome coronavirus 2	Viruses;Other;Coronaviridae	GCA_011742015.1	Complete	0.029903	38	MT135043.1	human,vertebrates	10	2020-03-04	ftp://ftp.ncbi.nlm.nih.gov/genomes/all/GCA/011/742/015/GCA_011742015.1_ASM1174201v1
Severe acute respiratory syndrome coronavirus 2	Viruses;Other;Coronaviridae	GCA_011742025.1	Complete	0.029882	38	MT027063.1	human,vertebrates	10	2020-02-07	ftp://ftp.ncbi.nlm.nih.gov/genomes/all/GCA/011/742/025/GCA_011742025.1_ASM1174202v1
Severe acute respiratory syndrome coronavirus 2	Viruses;Other;Coronaviridae	GCA_011742035.1	Complete	0.029882	38	MT027062.1	human,vertebrates	10	2020-02-07	ftp://ftp.ncbi.nlm.nih.gov/genomes/all/GCA/011/742/035/GCA_011742035.1_ASM1174203v1
